# Supplementary material for: Outcome of Completion Surgery after Endoscopic Submucosal Dissection in Early-Stage Colorectal Cancer Patients
Source: Cancers (Basel). 2023 Sep 9;15(18):4490. doi: 10.3390/cancers15184490 (PMC10526268; doi:10.3390/cancers15184490)
Supplement: Supplementary file 1 [file cancers-15-04490-s001.zip]

Archive with 2 entries (2 files):
- Additional table S1.pdf
- Additional table S2.pdf
